# Supplementary material for: Comparison of inferred relatedness based on multilocus variable-number tandem-repeat analysis and whole genome sequencing of Vibrio cholerae O1
Source: FEMS Microbiol Lett. 2016 Apr 28;363(12):fnw116. doi: 10.1093/femsle/fnw116 (PMC4876684; doi:10.1093/femsle/fnw116)
Supplement: Supplementary Data [file fnw116_supplementary_data.zip]

Archive with 3 entries (3 files):
- figure S1.pptx
- figure S2.pptx
- Supplemental Figure Legend.doc
